# Supplementary material for: Development and immunity-related microRNAs of the lepidopteran model host Galleria mellonella
Source: BMC Genomics. 2014 Aug 23;15(1):705. doi: 10.1186/1471-2164-15-705 (PMC4156658; doi:10.1186/1471-2164-15-705)
Supplement: Supplementary file 3 — Additional file 3: MicroRNAs showing stage specific expression. (XLS 56 KB) [file 12864_2013_6402_MOESM3_ESM.xls]

## Sheet: Sheet1
	Additional file 3. MicroRNAs showing stage specific expression
	a) Entomopathogenic fungi infected larvae vs. Naive									b) Pre-pupae vs. Naive larvae									c) Pupae vs. Naive larvae											b) Pupae vs. Pre-pupae
			G1		G2		Log2 (G2/G1)					G1		G2		Log2 (G2/G1)					G1		G2		Log2 (G2/G1)							G1		G2		Log2 (G2/G1)
			Naive larvae		M. anisopliae infected larvae							Pre-pupae		Naive larvae							Pupae		Naive larvae									Pupae		Pre-pupae
	miRNA species	p-value	Mean	SD	Mean	SD				miRNA species	p-value	Mean	SD	Mean	SD				miRNA species	p-value	Mean	SD	Mean	SD						miRNA species	p-value	Mean	SD	Mean	SD
	dps-miR-210b	0.0123994	5979.31	99.3011	749.858	41.034	-2.99529			tca-miR-3816-5p	0.00505495	391.948	3.02949	13087.3	505.388	5.06136			tca-miR-3816-5p	0.0138942	39.9929	6.95399	13087.3	505.388	8.35421					aae-miR-263a	0.0253377	13523.2	559.008	6036.1	113.268	-1.16375
										bmo-miR-13b	0.0192714	1470.27	33.8498	412.188	20.3436	-1.83471			dme-miR-281-1-5p	0.0150829	1135.88	33.6677	7500.27	418.728	2.72314					ame-miR-263b	0.0259479	13316.7	558.372	6414.87	23.3169	-1.05374
										bmo-miR-210	0.02236	439.678	55.7274	10518.9	983.52	4.58039			ame-miR-71	0.0178894	754.538	37.9016	209.441	1.72417	-1.84905					api-miR-263a	0.0360699	12588.1	677.112	4963.57	256.628	-1.34261
										api-miR-34	0.0270827	281.334	22.9022	5815.3	942.368	4.3695			tca-miR-2788-5p	0.0262913	38.2828	11.2701	6926.61	425.196	7.49931					api-miR-263b	0.0370085	11372.9	759.06	4777.01	119.359	-1.25142
										dme-miR-210-3p	0.0334402	318.45	13.2044	7247.76	1636.06	4.50839			tca-miR-2788-3p	0.0269161	521.706	68.006	29.0578	3.27275	-4.16624					ame-miR-71	0.0419599	754.538	37.9016	422.085	8.54243	-0.838059
										tca-miR-2788-5p	0.0336163	197.31	50.7305	6926.61	425.196	5.13362			hme-miR-2788	0.0307565	14.4171	4.74194	1895.17	32.6168	7.0384					tca-miR-263a-5p	0.0464068	13331.8	826.524	6295.32	291.765	-1.08252
										dps-miR-210b	0.0371912	81.832	28.6219	5979.31	99.3011	6.19117			api-miR-263a	0.0321952	12588.1	677.112	4234.88	238.889	-1.57166				Following transcripts are statistically significant but have low signals (signal < 500)
										dme-miR-34-5p	0.0380171	188.208	21.4425	4427.72	1054.05	4.55616			dps-miR-210b	0.0336797	16.2424	7.01038	5979.31	99.3011	8.52407					rmi-miR-5324	0.0314927	17.4801	1.83764	80.5944	1.60889	2.20497
										dme-miR-981-5p	0.0394521	508.182	140.508	12155.1	127.744	4.58008			aae-miR-71	0.0347257	770.659	63.6892	221.748	10.838	-1.79717					tca-miR-3816-5p	0.0343543	39.9929	6.95399	391.948	3.02949	3.29285
										dan-miR-34	0.0394909	363.65	41.6212	7600.79	1807.23	4.38553			tca-miR-3867-3p	0.0352429	7.15787	2.57644	1072.17	152.683	7.22679					rmi-miR-5331	0.036167	10.1859	0.463231	34.0073	2.9044	1.73927
										dme-miR-4986-3p	0.0414044	59.6822	2.6517	614.603	127.622	3.36428			dme-miR-2b-1-5p	0.0355284	21.7406	5.53837	2548.51	690.261	6.87312					dps-miR-1006*	0.0484722	159.414	143	0.00586732	0.00107814	-14.7297
										tca-miR-92c-3p	0.0433096	9661.9	804.962	2413.78	251.899	-2.00102			api-miR-263b	0.0360971	11372.9	759.06	4114.49	192.585	-1.46682
										bmo-miR-12	0.0444077	548.29	21.7451	329.841	10.1444	-0.733168			aae-miR-263a*	0.0373789	70.3718	29.3293	12351.5	706.229	7.45548
										ame-miR-13b	0.0449503	1241.69	113.212	347.532	30.8149	-1.83709			tca-miR-193-3p	0.0398299	512.681	46.4667	17.2063	4.89516	-4.89705
								Following transcripts are statistically significant but have low signals (signal < 500)											hme-miR-2788*	0.0421679	593.134	202.466	14.0582	0.057486	-5.39887
										bmo-miR-2760	0.0116394	0.006428	0.00112554	33.6116	4.50597	12.3523			tca-miR-1175-5p	0.0440163	21.4918	7.20168	2074.65	594.129	6.59294
										ame-miR-71	0.0140355	422.085	8.54243	209.441	1.72417	-1.01099			bmo-miR-3340	0.0445395	708.841	68.4105	24.1087	7.66063	-4.87784
										aae-miR-71	0.0303103	458.257	1.09429	221.748	10.838	-1.04724			api-miR-71	0.047159	608.835	70.5372	168.788	11.4185	-1.85084
										api-miR-92a	0.0319335	390.183	40.162	47.4875	5.13385	-3.03853			dpu-miR-193	0.0493354	870.222	283.751	33.1408	4.2742	-4.7147
										dsi-miR-2581	0.037373	324.376	6.76666	145.909	9.20362	-1.1526		Following transcripts are statistically significant but have low signals (signal < 500)
										bmo-miR-11*	0.0444199	406.517	24.2572	186.453	9.06475	-1.1245			bmo-miR-3257*	0.0187124	34.148	1.00257	14.4601	0.294233	-1.23972
										dme-miR-2490-3p	0.0474241	45.7272	6.32598	2.06285	0.606074	-4.47034			der-miR-312	0.0298328	18.6512	0.19808	44.9397	2.57338	1.26872
																			dme-miR-4976-3p	0.0397705	38.0112	7.70871	413.32	23.4486	3.44277
																			dan-miR-312	0.0417753	22.7436	3.87734	146.095	4.02854	2.68338
																			api-miR-3055	0.0425413	12.4774	3.30766	274.885	33.0079	4.46144
																			api-miR-929	0.0429445	45.8589	5.64651	258.394	28.3361	2.4943
																			aae-miR-2944b*	0.0462682	4.35257	1.54529	286.195	66.9862	6.03899
																			dsi-miR-981	0.0492356	51.261	0.747486	25.5417	1.91613	-1.00501
Following transcripts are statistically significant but have low signals (signal < 500)
