# Supplementary material for: Development and immunity-related microRNAs of the lepidopteran model host Galleria mellonella
Source: BMC Genomics. 2014 Aug 23;15(1):705. doi: 10.1186/1471-2164-15-705 (PMC4156658; doi:10.1186/1471-2164-15-705)
Supplement: Supplementary file 4 — Additional file 4: MicroRNAs showing expression during entomopathogenic fungal infection and metamsorphosis, 2-way ANOVA with mean signal intensities (red p-values <0.0001, orange p-values <0.005, blue p-values <0.05). (XLS 101 KB) [file 12864_2013_6402_MOESM4_ESM.xls]

## Sheet: Sheet1
Additional file 4. MicroRNAs showing expression during entomopathogenic fungal infection and metamorphosis, 2-Way ANOVA with mean signal intensities (red p-values <0.0001, orange p-values <0.005, blue p-values <0.05)
microRNA species	Adj. p-values (interaction)	Entomopathogenic Fungal infection	Pre-pupae	Pupae	Larvae
		Mean	Mean	Mean	Mean
ame-miR-1175	2.31956e-08	10701.9	723.959	658.443	2598.35
dps-miR-210b	5.51922e-08	711.801	86.856	19.4794	6093.07
aga-miR-34	8.50924e-08	7240.49	376.94	206.48	9842.87
dme-miR-981-5p	8.97062e-08	4970.37	349.692	165.283	12559.9
dme-miR-281-2-5p	1.10424e-07	14798.1	3568.77	1527.39	15919.7
dps-miR-2575*	1.55577e-07	2921.15	340.23	261.276	15940.6
aae-miR-263a*	2.21861e-07	4368.32	323.152	82.4957	13042.7
lmi-miR-281	3.37001e-07	3183.66	324.509	154.544	1070.64
bmo-miR-281	3.45895e-07	4605.13	430.409	258.679	1797.2
tca-miR-3816-5p	5.10509e-07	1546.71	324.763	41.9634	13846.4
ame-miR-34	5.34266e-07	4049.3	168.714	79.9219	6103.24
bmo-miR-2840	9.11998e-07	1989.25	1383.91	2620.26	5773.24
aae-miR-2765	9.53976e-07	1456.75	299.923	6772.44	412.761
aae-miR-281*	9.87932e-07	3084.96	301.465	196.881	1163.61
dme-miR-281-1-5p	1.0271e-06	7861.19	1686.36	1035.99	7623.91
tca-miR-9a-3p	1.2868e-06	1676.74	4871.02	2474.09	1650.59
dme-miR-263b-5p	1.66351e-06	1963.63	2125.77	9198.58	3402.04
aae-miR-263b	1.69607e-06	1758.71	1735	8346.7	2674.27
dps-miR-986*	1.97847e-06	67.5486	46.1752	9.75236	885.915
dan-miR-34	2.00731e-06	7032.34	338.444	200.769	8816.89
ame-miR-281	2.54354e-06	2896.37	287.676	181.001	1096.77
bmo-miR-3314	2.65636e-06	4077.91	614.094	489.722	5383.9
dpu-miR-281	2.71084e-06	2538.74	248.49	115.257	885.113
rmi-miR-5333	2.95828e-06	10837.3	481.538	104.636	10359.9
hme-miR-2788	2.98038e-06	71.2564	55.0282	14.5844	1695.66
dme-miR-4986-3p	2.99341e-06	497.868	49.0495	120.973	699.497
dps-miR-2548	3.05554e-06	16911.4	1878.76	403.322	20734.5
aae-miR-281	3.61427e-06	16543.9	4177.64	1665.59	16850.1
dme-miR-92b-3p	3.62247e-06	101.921	640.956	1308.82	39.2522
aae-bantam-3p	3.94544e-06	113.501	149.416	1362.77	59.5529
dme-miR-4956-5p	4.78667e-06	13286.8	5135.91	2806.96	21731.6
dme-miR-9a-3p	5.01208e-06	15.0539	102.874	913.26	15.4408
ame-miR-193	5.20154e-06	54.8804	185.058	711.899	24.7962
tca-miR-3842-5p	5.99105e-06	104.643	124.877	1037.41	246.197
tca-miR-1175-5p	6.29916e-06	1710.36	38.2866	14.8894	1685.08
aae-let-7	6.30732e-06	141.169	140.87	5428.57	144.579
api-miR-13a	6.64484e-06	3454.86	6205.11	8129.88	2112.32
dme-miR-2b-1-5p	7.06578e-06	457.342	54.3752	23.7713	2061.53
bmo-miR-3393	7.231e-06	265.4	1323.26	1500.15	1242.46
aga-miR-317	7.30585e-06	986.848	186.208	203.411	409.733
aae-miR-11	7.88279e-06	711.546	1021.25	5518.23	933.087
dme-miR-2491-3p	8.11053e-06	20995.7	6322.96	2023.2	24727.7
ame-miR-92a	8.12783e-06	296.381	2190.37	2219.3	330.312
tca-miR-3847-3p	8.7036e-06	261.287	472.551	340.497	904.499
bmo-miR-31	9.20367e-06	16269.1	7289.98	3419.74	5494.36
lmi-miR-210	9.38088e-06	429.571	213.628	326.627	4599.26
ame-miR-989	9.70185e-06	5308.8	14.8701	69.4772	3276.71
dme-miR-2c-3p	1.07274e-05	2165.97	3510.55	5398.71	839.204
ngi-miR-34	1.0765e-05	7203.49	391.874	294.319	9179.93
bmo-miR-2859	1.0772e-05	134.919	1331.26	136.44	96.198
dpe-miR-317	1.14598e-05	2824.02	679.932	265.775	800.978
api-miR-281	1.33652e-05	4181.18	400.429	222.025	1555.16
dpe-miR-100	1.45303e-05	437.452	1227.45	6919.3	200.122
bmo-miR-3414	1.51805e-05	212.559	82.8468	38.2119	4421.56
dps-miR-2526	1.53893e-05	609.509	137.751	196.528	567.942
isc-miR-252b	1.61324e-05	428.812	546.197	3507.54	285.537
dme-miR-210-3p	1.62215e-05	430.714	273.672	327.674	6376.8
ame-miR-3741	1.70031e-05	546.605	376.421	1834.24	1079.77
bmo-miR-3374	1.72709e-05	439.229	1238.87	518.569	1365.82
dps-miR-2514	1.86478e-05	6955.5	24.3543	14.1193	2567.07
nlo-miR-281	1.96933e-05	2193.03	221.07	172.964	829.079
ame-miR-3756	1.98963e-05	1925.14	2579.08	3171.09	5817.8
ngi-miR-281	2.07728e-05	1670.82	188.561	154.999	617.809
aae-miR-317	2.14765e-05	2943.14	675.623	253.175	1209.29
bmo-miR-279e	2.24484e-05	387.095	1126.51	462.923	1020.72
cqu-miR-281*	2.26007e-05	3388.76	341.068	200.987	1593.83
tca-miR-3812-5p	2.26364e-05	220.721	786.068	314.747	932.213
dme-miR-13b-3p	2.61898e-05	41.4629	115.439	1187.92	30.5459
bmo-miR-317	2.65069e-05	3175.58	696.194	252.486	1250.22
bmo-miR-11	2.78553e-05	18781.5	18080.4	11151.4	29197.3
dme-miR-955-5p	2.79067e-05	924.652	1000.68	574.904	1962.12
bmo-miR-2999	2.8454e-05	421.848	1266.64	936.164	1550.84
api-miR-8	2.94169e-05	3291.4	1984.52	3253.64	2641.24
tca-miR-3832-5p	3.03298e-05	233.035	275.02	177.225	542.938
aae-miR-92a	3.17657e-05	190.18	1171.13	1739.64	172.494
dps-miR-981*	3.2635e-05	305.83	156.192	88.7399	4491.57
dme-miR-34-5p	3.27511e-05	3715.73	169.821	167.955	5511.78
tca-miR-1175-3p	3.32016e-05	7244.81	542.423	493.605	1188.95
bmo-miR-2766	3.36427e-05	13767.2	7166.13	5194.76	6661.5
bmo-miR-3303	3.54745e-05	588.223	1473.19	793.314	2233.45
ame-miR-317	3.56884e-05	3011.38	748.137	287.82	1219.25
lmi-miR-9a*	3.589e-05	1391.57	4403.15	2576.84	1154.62
tca-miR-998-3p	3.61001e-05	2025.9	732.401	808.158	630.589
rmi-miR-5328	3.65876e-05	886.235	92.4526	108.615	1511.69
ngi-miR-100	3.85047e-05	51.1393	77.8622	1367.38	22.4287
dme-miR-970-3p	3.87397e-05	6832.5	3861.2	2236.99	4649.77
aae-miR-13	4.48436e-05	1014.58	1214.31	1829.19	308.578
dps-miR-2522a	4.5027e-05	101.417	79.0049	16.3219	618.843
dme-miR-2c-5p	4.51754e-05	3953.65	2335.65	3502.93	6566.65
dme-miR-305-5p	4.58282e-05	1303.63	856.598	1136.78	235.509
bmo-miR-13a*	4.79196e-05	1676.39	568.818	857.42	3193.17
tca-miR-3878-5p	5.50475e-05	222.177	136.368	1523.53	178.042
dme-miR-277-3p	5.53146e-05	2043.22	3395.65	6327	1060.97
tca-miR-2c-5p	5.57509e-05	2182.44	143.524	516.944	4683.14
isc-miR-750	5.59447e-05	7977.27	1314.69	1660.48	1372.41
tca-miR-3905-5p	5.82767e-05	621.623	476.936	1027.47	274.421
nvi-miR-2b	6.00293e-05	2965.94	5239.57	6848.46	1375.65
aae-miR-305	6.07301e-05	1390.51	852.353	1316.06	245.475
tca-miR-3867-3p	6.28654e-05	232.622	84.7428	4.37309	1148.75
dps-miR-2525	6.33486e-05	126.022	121.87	29.0482	2644.73
ame-miR-31a	6.40415e-05	9451.03	4785.51	2788.5	3144.91
dpu-miR-252b	6.71602e-05	997.39	1225.31	4714.27	810.416
dme-miR-317-3p	6.73233e-05	2192.55	472.6	160.182	698.334
bmo-miR-750*	7.02932e-05	643.873	126.556	59.3675	509.479
bmo-miR-34*	7.10466e-05	808.667	1661.46	897.569	1584.63
dme-miR-279-3p	7.1678e-05	5889.17	5034.54	7815.36	2895.14
tca-miR-31-5p	7.26079e-05	2919.67	1409.71	2067.26	717.329
cqu-miR-305	7.45041e-05	1670.79	942.712	1291.58	375.84
aae-miR-998	7.69113e-05	1977.04	750.635	1094.64	656.445
tca-miR-3848-5p	8.00696e-05	258.766	462.795	363.684	789.9
dpu-miR-31	8.089e-05	414.092	349.546	1116.77	118.569
cqu-miR-92	8.11041e-05	152.818	781.249	1277.32	146.67
api-miR-263b	8.40065e-05	3727.23	4248.86	9634.29	4995.52
ame-miR-3753	8.40353e-05	192.165	602.514	184.112	545.937
tca-miR-3876-5p	8.48158e-05	299.704	49.3994	58.6334	622.512
cqu-miR-11*	8.56083e-05	2118.94	1002.29	4593.15	824.984
dpu-miR-279b	8.77939e-05	558.92	695.151	433.709	1195.22
isc-miR-2b	9.3768e-05	3818.63	6551.61	7508.43	2116.21
api-miR-34	9.55848e-05	5816.41	249.453	120.026	6667.38
tca-miR-92a-3p	9.71129e-05	892.296	4654.16	2093.76	750.857
dmo-miR-284	9.97119e-05	1108.54	707.904	975.665	159.104
dme-miR-3645-3p	0.000103179	606.739	185.122	105.591	743.938
ame-miR-263	0.000103305	5846.86	6207.62	11999.8	7814.31
api-miR-278	0.00010412	551.663	865.157	2351.12	636.795
dps-miR-2502	0.000106527	9170.68	1623.62	1212.09	3753.6
dme-miR-10-5p	0.000106677	2105.92	1004.57	2337.3	928.275
dme-miR-2496-3p	0.000106746	4818.18	5858.71	3389.15	5909.55
api-miR-92a	0.000108729	60.1721	298.339	905.62	40.7208
ame-miR-263b	0.000109355	5559.19	6039.37	11608.1	7481.12
tca-miR-316-5p	0.000117598	4379.22	3665.9	969.751	4646.81
ame-bantam	0.00011876	3025.21	1790.38	2030.62	1071
api-miR-263a	0.000125423	3997.14	4341.38	10803.2	5186.93
ame-miR-316	0.000127503	3873.58	3305.69	836.84	3945.15
bmo-miR-745*	0.000130329	687.541	844.281	186.015	324.111
bmo-miR-210	0.000131112	861.265	406.514	273.893	10032
cqu-miR-8	0.000139143	6666.23	3378.08	3415.53	4408.94
bmo-miR-2836	0.000145819	37.2085	137.481	582.91	15.3877
dme-miR-2b-3p	0.000162567	904.155	1852.25	5241.65	795.087
api-miR-996	0.000168405	234.929	782.957	285.694	801.082
aae-miR-87	0.000171539	4656.78	2676.5	1871.69	3662.74
tca-miR-279b-3p	0.000176122	9461.23	7718.72	9373.78	5108.02
bmo-miR-13b	0.000177704	1050.88	1198.64	1809.15	417.337
bmo-miR-2767	0.000177994	3197.79	1890.98	1043.28	5828.33
ame-miR-3718b	0.000192651	695.193	1127.06	425.143	318.412
dme-miR-4962-3p	0.00019425	253.154	225.051	553.428	753.442
bmo-miR-970	0.000196513	7674.34	4454.08	2641.67	7628.63
dme-miR-1002-5p	0.000197767	623.788	261.51	214.473	452.755
aga-miR-286	0.000198116	411.175	1002.68	427.001	878.896
tca-miR-2788-5p	0.000203351	175.304	134.814	43.4301	6771.52
bmo-miR-3281	0.000210019	39887.8	39475.9	25453.3	56006.3
bmo-miR-3287	0.000210998	974.149	502.958	603.995	1042.67
dme-miR-4959-5p	0.000223469	336.697	57.851	36.8867	1700.22
ame-miR-3779	0.000229729	430.721	1073.67	382.152	1157.46
aae-miR-2b	0.000237508	5195.87	7985.04	8101.04	2995.22
isc-miR-317	0.000238853	571.795	159.522	115.978	179.485
dme-miR-960-3p	0.000249682	205.911	719.559	347.869	857.862
api-miR-307	0.000250944	6523.22	10897.3	6096.14	9379.84
dpu-miR-278	0.000257654	1359.2	1601.95	1606.5	881.841
dsi-miR-305	0.000262918	775.955	535.015	1030.59	165.312
bmo-miR-3000	0.000266878	3388.41	3459.74	2570.45	6333.04
aae-miR-277	0.000268675	2334.1	3775.27	6337.41	1426.6
api-miR-279a	0.000277009	9753.42	7938.46	9574.18	5907.67
tca-miR-87b-3p	0.000280405	1498.67	1062.42	1445.04	1612.36
dme-miR-1-3p	0.000288734	8059.98	2769.92	4863.59	5624.46
aga-miR-263	0.000290325	5109.69	5591.46	11031.7	7182.07
bmo-miR-2854	0.000297153	1020.48	2632.71	3269.62	620.389
bmo-miR-1175-3p	0.000297223	11580.4	872.763	838.752	2805.27
rmi-miR-5324	0.000307292	55.2637	73.0393	15.283	704.416
bmo-miR-9d	0.000307998	840.594	853.301	526.353	1856.5
dme-miR-275-3p	0.000310315	9321.05	11786.5	6695.1	12238.1
dme-miR-278-3p	0.000322343	251.182	260.836	799.143	147.134
dpu-miR-193	0.000323599	55.8621	209.972	604.462	27.1986
tca-miR-29-5p	0.000327998	419.664	919.133	1577.9	827.076
nvi-miR-281	0.000328207	2019.76	215.385	155.234	733.514
ame-miR-3775	0.000331537	645.229	1495.87	2211.56	2177.69
bmo-miR-2723	0.000331603	50.0365	51.0099	7.78171	417.312
api-miR-2a	0.000332487	5516.48	7955.78	8246.78	3254.35
bmo-miR-87	0.000335305	5099.56	2744.62	1910.13	4458.84
ame-miR-3751	0.000339281	833.096	1542.08	5390.11	1421.14
tca-miR-3889-5p	0.00034175	256.536	328.961	193.354	585.137
bmo-miR-3254	0.000351553	382.738	346.049	1936.23	1540.23
api-miR-71	0.000358433	255.413	244.278	521.102	164.009
dme-miR-282-3p	0.000359782	1000.23	1316.76	810.326	1929.21
tca-miR-309a-5p	0.000368987	264.911	706.594	224.157	607.704
ame-miR-3776	0.000390315	2123.26	1158.31	2546.66	2642.42
bmo-miR-3279	0.000404363	37.3977	663.436	343.231	89.9715
aga-miR-92a	0.000407382	72.1121	380.523	1254.66	58.0763
tca-miR-3888-3p	0.00040772	412.978	709.401	454.113	998.895
dme-miR-9a-5p	0.00041504	1316.14	3647.91	3222.96	481.716
dme-miR-988-3p	0.000419291	342.378	479.913	227.129	150.807
dme-miR-8-5p	0.000431776	13544.5	10465	6820.62	19010.5
dpu-miR-79	0.000447997	747.581	3035.14	2183.23	730.235
dme-miR-4973-3p	0.000455852	6279.36	6993.63	4416.89	8068.48
tca-miR-3817-3p	0.00046144	1120.36	853.703	632.237	1231.91
aae-miR-282*	0.000470474	250.114	440.57	298.731	655.644
dpu-miR-305	0.000471165	527.697	506.115	1179.7	182.428
api-miR-2b	0.000483159	3614.83	5874.99	7385.27	1616.8
dme-miR-2a-3p	0.000485661	5990.17	8796.33	8687.68	3824.29
dme-miR-973-3p	0.000497089	361.629	1003.16	430.209	982.662
bmo-miR-2834	0.000498571	513.406	1643	958.885	2047.16
dme-miR-954-5p	0.000503824	554.405	468.718	274.405	807.922
api-miR-87b	0.000539867	374.773	267.48	1046.09	348.715
rmi-miR-5325	0.000541387	541.851	804.036	670.834	589.7
bmo-miR-92b	0.000564383	2507.82	7961.18	3127.12	2314.91
aae-miR-1890	0.000581818	297.127	592.055	334.562	645.107
api-miR-87a	0.000583853	766.866	673.17	1456.85	1181.27
bmo-miR-2781	0.000626703	191.071	110.273	868.413	647.922
aae-miR-1889	0.000633206	69.5237	42.0695	934.166	54.9841
aae-miR-2a	0.000636842	3681.64	6170.72	8816.55	2017.81
ame-miR-750	0.000672706	12279.2	2196.6	1635	4341.79
tca-miR-305-5p	0.000687824	1651.89	1049.18	1334.99	419.973
bmo-miR-279b	0.000688279	2924.73	2505.16	3130.63	1745.91
nvi-miR-2a	0.000688689	6616.96	11458.7	9616.63	4433.9
ame-miR-13b	0.000716612	759.369	1089.48	1499.38	334.83
bmo-miR-263a	0.000719121	5472.64	6364.25	12215.8	8408.88
aae-miR-263a	0.000724942	5380.12	5583.89	11802.5	7144.79
bmo-miR-71*	0.000758478	3445.35	3263.52	4954.71	1540.82
bmo-miR-3262	0.000760855	384.858	490.854	404.988	776.184
isc-miR-278	0.00077823	9223.58	11919.3	4195.17	9458.76
api-miR-279b	0.000790102	4479.92	3562.79	6150.96	2908.63
dpu-miR-263b	0.000793662	5063.93	5720.63	10146.3	6721.43
lmi-miR-307	0.000796081	6325.2	10676	6181.33	7856.63
bmo-miR-2783	0.000810001	511.898	403.184	296.506	739.786
ame-miR-11	0.000843913	1150.2	1586.94	7007.73	1703.16
aga-miR-184	0.000846382	7351.23	4905.46	4479.06	7258.69
api-bantam	0.000858433	2133.47	1424.26	1869.33	826.984
aae-miR-275	0.000858895	15435.9	17842.5	10824.3	17252.7
aga-miR-1890	0.000875074	413.721	747.505	435.586	920.188
tca-miR-92c-3p	0.000876351	2781.01	9530.68	3570.34	2932.35
dme-miR-133-3p	0.000880071	2922.49	1309.41	972.248	2344.95
bmo-miR-3208	0.000886441	1390.2	975.969	2004.81	2175.63
ame-miR-3792	0.000911922	689.343	584.677	1769.41	1603.82
tca-miR-263a-5p	0.000915323	5389.67	5725.92	11456.4	7289.84
bmo-miR-92a	0.000943465	2364.32	7971.86	3002.66	2327.9
aae-miR-2945*	0.000953217	839.701	938.728	494.463	1268.62
dme-miR-2493-5p	0.000964278	9914.69	10650.9	6623.14	12842.2
tca-miR-3878-3p	0.00097132	521.933	540.836	352.972	886.424
ame-miR-3787	0.000975577	322.543	508.454	239.213	600.349
dme-miR-31a-5p	0.000980248	7598.24	3758.59	2303.21	2098.55
api-miR-252a	0.00101552	3022.77	1925.42	4642.22	1978.92
ame-miR-71	0.00105655	273.123	347.088	680.986	199.118
dsi-miR-2584	0.00109658	1724.98	1662.9	1237.07	2132.08
dme-miR-998-3p	0.00120395	2025.08	812.566	944.089	601.437
aae-miR-286a	0.00125877	434.951	1049.29	467.333	833.402
lmi-miR-8	0.00126556	3591.38	2144.35	3328.2	2374.29
dme-miR-14-3p	0.00128118	13552.4	8235.31	6735.48	11223.4
dme-miR-10-3p	0.001329	815.81	498.683	717.673	804.782
bmo-miR-3340	0.00134287	8.58057	205.551	551.917	22.3383
bmo-miR-2780d	0.00150826	277.474	306.386	640.33	810.158
dme-miR-313-5p	0.00152694	1128.73	180.27	343.664	695.834
aae-miR-276	0.00157224	16306.3	15764.3	10849.6	11463
ame-miR-279c	0.00160798	528.374	1104.47	458.741	939.56
aae-miR-71*	0.00162849	3261.11	2930.76	4437.4	1222.61
bmo-miR-375*	0.00170717	575.279	204.927	209.694	582.114
api-miR-3026	0.00175364	317.817	326.639	178.422	503.297
tca-miR-92b-3p	0.00178311	53.1652	164.067	533.52	56.1319
hme-miR-193	0.00180832	55.7071	188.522	612.894	38.192
bmo-miR-2738	0.00180935	964.717	1029.76	772.133	377.164
tca-miR-316-3p	0.00181057	292.92	229.96	602.219	533.69
hme-miR-193*	0.00185433	499.682	206.993	210.627	618.152
tca-miR-3897-3p	0.00187162	1185.52	2298.39	2357.16	1593.23
dme-miR-4971-5p	0.00188947	94.9412	15.1744	25.7605	780.607
dme-miR-276a-3p	0.00197922	15487.8	15947.6	11323.5	11702.2
cqu-miR-988	0.00200884	993.992	727.506	1295.66	532.139
cqu-miR-305*	0.00219766	591.843	613.693	859.88	681.251
bmo-miR-750	0.00225715	20522.2	5935.94	3260.17	17099.8
bmo-miR-279d	0.00225965	831.074	498.397	643.158	271.016
bmo-miR-2734	0.00235847	360.023	469.374	264.59	564.363
aae-miR-11*	0.00256076	789.04	191.816	231.359	151.243
api-miR-998	0.00261035	1582.47	582.388	709.976	431.651
ame-miR-3717	0.00263842	901.643	920.902	603.479	1725.87
hme-miR-2788*	0.00263846	18.1137	95.0017	510.48	15.2981
api-miR-275	0.002834	15118.3	17728.7	9775.12	15906.1
dps-miR-375*	0.00295229	152.757	341.212	715.014	502.983
bmo-miR-2789	0.00315348	998.699	2083.52	942.768	2432.19
bmo-miR-9c	0.00320301	636.577	281.319	491.167	284.714
dme-miR-252-5p	0.00324489	9356.12	8606.14	7266.19	10472.5
api-miR-100	0.00329265	8937.92	11686.3	11053.8	7931.76
lmi-miR-10*	0.00340591	802.142	469.307	691.694	804.912
dme-miR-184-3p	0.00348371	7735.29	5429.19	4512.79	6678.4
aae-miR-71	0.0037297	339.794	378.218	679.128	220.106
bmo-miR-9a*	0.00387529	1507.49	4413.59	2535.33	1219.3
tca-miR-279e-3p	0.00391528	207.641	958.863	428.709	363.314
ame-miR-3726	0.00413819	51.6073	70.7212	669.577	119.717
tca-miR-71-5p	0.00422498	263.748	342.968	622.823	256.332
dan-miR-14	0.0043606	27.5688	28.1572	462.891	24.4556
aae-miR-305*	0.00464542	788.932	650.261	1032.61	445.074
dme-miR-289-5p	0.00465132	13374.6	14501.6	11823.8	14545.1
dme-miR-100-5p	0.0046786	7698.08	10812.5	11102.6	5284.21
dme-miR-4965-3p	0.00468811	5976.74	6814.59	3765.45	7842.38
dps-miR-2561*	0.00477334	1212.51	224.918	188.359	954.347
tca-miR-3854-5p	0.00498812	716.851	66.4007	48.3561	151.643
tca-miR-87a-3p	0.005325	1036.6	710.808	1460.75	1104.09
aae-miR-2944b*	0.00549477	1079.3	5.83902	5.08257	225.175
dme-miR-2500-5p	0.00607711	794.82	842.659	902.24	306.78
tca-miR-3803-5p	0.00631854	7.16085	825.039	367.063	106.117
api-miR-3039	0.00646132	115.561	619.123	253.232	125.53
bmo-miR-3324	0.00648695	442.747	481.892	303.314	519.632
dme-miR-8-3p	0.00676869	6698.23	4045.65	4402.98	4809.64
dme-miR-4939-3p	0.00707834	510.606	304.132	525.96	503.845
bmo-miR-3292	0.00709882	390.252	528.483	271.147	693.191
ame-miR-307	0.00716742	1671.4	4284.52	5256.7	2461.26
dme-miR-276b-3p	0.00753328	7972.02	10467.5	10502.7	5928.53
bmo-miR-3261	0.00772641	290.624	313.335	308.943	535.257
ame-miR-3721	0.00815236	1905.27	2016.53	4194.47	5837.05
bmo-miR-184	0.0083873	5983.2	3851.65	3547.19	5477.94
dme-miR-3641-3p	0.00840268	965.105	1409.38	757.267	2068.28
tca-miR-193-3p	0.00902427	20.2879	70.0362	594.176	21.8335
dme-let-7-5p	0.00902716	8825.47	6773.52	10038.1	6730.86
dmo-miR-317	0.00938137	587.723	144.071	83.8507	185.403
dme-miR-263a-5p	0.0094638	4421.78	5926.51	11502.4	6812.83
dme-miR-92a-3p	0.00961755	60.1997	200.405	896.628	61.028
isc-miR-276	0.00969311	14318.5	14713.2	10136.3	10027.8
Following transcripts are statistically significant but have low signals (signal < 500)
dsi-miR-1006*	5.47251e-12	0.0207228	0.00606416	53.9288	0.0170582
tca-miR-3831-3p	1.21183e-07	50.5866	79.7831	41.3302	0.0125631
tca-miR-3819-5p	3.73559e-07	0.0151287	0.00492687	0.0532806	36.5345
dme-miR-1006-5p	5.51074e-07	0.0208079	0.00608816	63.2105	0.0174572
bmo-miR-2824	2.40268e-06	46.1426	42.9895	57.3843	0.0136974
ame-miR-3761	2.8655e-06	159.745	86.7501	84.0985	293.17
bmo-miR-3325	4.77666e-06	19.5465	17.6761	58.7197	0.0158704
dps-miR-2527	5.21573e-06	25.5845	0.00670783	31.687	53.4051
ame-miR-3722	6.92447e-06	111.774	45.6413	102.92	274.035
dps-miR-1006*	1.09514e-05	0.020777	0.0060807	63.5256	0.0172899
tca-miR-3893-5p	1.41689e-05	32.5204	22.6734	26.2997	0.0151125
tca-miR-3804b-3p	1.52014e-05	210.072	262.863	170.944	495.649
dan-miR-312	2.55045e-05	251.743	30.2878	18.7425	139.36
dsi-miR-964*	2.6133e-05	14.4679	21.3397	33.8956	0.0169561
dps-miR-2516	3.04319e-05	31.613	17.5735	10.6519	0.0124938
tca-miR-3791-5p	3.04823e-05	134.108	312.002	314.108	149.272
dps-miR-2544	3.32356e-05	196.939	10.8326	15.0134	0.0174236
dme-miR-4961-3p	4.26479e-05	155.631	66.6837	64.5092	152.606
dme-miR-4976-3p	4.40357e-05	402.331	60.148	39.701	381.711
bmo-miR-3333	4.72416e-05	74.4491	5.41604	20.9376	212.734
bmo-miR-3344	4.79531e-05	93.485	53.8275	57.9192	42.4759
dme-miR-965-3p	4.82843e-05	55.6768	21.6892	177.644	15.5143
ame-miR-3801	5.59703e-05	224.888	70.5863	217.962	143.554
dme-miR-34-3p	5.79579e-05	56.7993	90.0053	72.8718	10.8555
tca-miR-3899-3p	5.93504e-05	110.115	482.97	169.743	253.727
tca-miR-277-5p	6.13159e-05	223.813	227.446	141.911	413.724
dme-miR-3644-3p	7.82533e-05	243.132	9.03579	28.9762	332.39
dme-miR-4914-5p	0.000109856	207.185	70.1529	94.8135	85.2976
bmo-miR-2835	0.00012134	11.4861	28.4311	20.9623	0.0126116
isc-miR-5315	0.000125746	68.9897	84.6594	69.5775	12.4996
aga-miR-1891	0.000126016	24.4489	6.43692	36.0096	64.7434
dps-miR-2571*	0.000128323	15.1722	12.5067	317.578	33.8137
tca-miR-9b-3p	0.000143533	366.575	230.418	195.453	137.217
dsi-miR-2581	0.000150929	59.0805	265.172	100.639	124.17
tca-miR-929-3p	0.000176115	118.235	184.807	193.983	417.798
aae-miR-965	0.000211165	336.924	179.261	419.597	98.0488
dme-miR-312-5p	0.00021349	16.7005	110.211	116.953	13.8032
smr-miR-3930*	0.000228121	415.001	163.213	125.871	324.777
bmo-miR-2777*	0.00023429	165.987	372.085	349.53	156.57
dme-miR-4983-3p	0.000246582	66.978	7.99238	70.0563	123.495
dme-miR-2500-3p	0.000258426	180.398	260.36	139.105	233.965
bmo-miR-2729	0.000261591	5.26603	98.589	424.986	169.358
bmo-miR-13b*	0.00026982	98.3814	32.4951	84.0305	153.787
tca-miR-2944b-5p	0.000278859	193.732	178.459	112.308	324.041
bmo-miR-79	0.000282643	388.997	217.734	179.882	128.278
bmo-miR-2772b	0.00030644	5.22455	0.00656214	17.5717	23.047
bmo-miR-279c	0.000317221	340.337	112.114	153.259	53.8404
dan-miR-274	0.000325153	112.95	413.414	184.359	181.159
bmo-miR-2755*	0.000371196	374.911	176.611	202.998	401.459
dps-miR-2567b	0.000379428	165.111	29.161	10.9393	32.2492
tca-miR-2788-3p	0.0004073	22.1875	77.6323	422.391	23.7479
bmo-miR-3389	0.00041142	161.028	108.275	150.695	81.0196
dpu-miR-965	0.000485207	12.127	9.18301	47.7381	11.1976
api-miR-124	0.000521297	23.8742	39.6414	34.9843	8.29758
dme-miR-12-5p	0.000530921	29.8751	59.5089	166.677	27.9038
tca-miR-3897-5p	0.000548265	13.1604	40.0776	10.7504	2.79116
tca-miR-3867-5p	0.000595108	30.838	47.9467	123.737	28.8594
dme-miR-286-3p	0.000604645	108.667	327.009	135.675	94.3869
bmo-miR-2778a	0.000617687	12.7371	93.7729	303.702	74.7236
bmo-miR-3280	0.000660049	10.5362	286.862	184.068	69.927
tca-miR-927-5p	0.000684122	0.0146574	2.65262	53.1739	15.1895
bmo-miR-3332	0.000727824	196.69	189.042	313.542	102.336
dme-miR-310-3p	0.000766508	67.4675	144.937	135.559	9.43033
dme-miR-190-5p	0.000793321	155.015	127.894	185.558	56.6635
bmo-miR-3211	0.000799985	45.8694	81.446	78.1133	16.7139
tca-miR-252a-3p	0.000852874	226.517	241.767	237.699	145.252
bmo-miR-306b	0.000864598	282.598	95.3893	100.719	254.284
aae-miR-9c-3p	0.000874189	213.825	9.83836	17.4077	25.1105
aga-miR-281	0.00087688	272.46	31.3023	102.584	104.289
tca-miR-929-5p	0.000879202	29.1566	14.9098	5.58485	45.8389
bmo-miR-13a	0.000894315	127.361	133.735	279.586	41.5321
bmo-miR-3322	0.000973899	55.4807	123.37	139.919	200.955
bmo-miR-3227	0.000998416	52.7852	49.8661	102.001	51.8434
dme-miR-5614	0.00107467	324.806	92.8056	116.886	95.1811
api-miR-929	0.00111106	258.914	28.6061	35.485	248.657
ame-miR-3729	0.0011119	73.1483	32.7253	28.1246	119.519
tca-miR-2765-3p	0.00125204	32.2127	12.5383	252.313	14.7758
dme-miR-4973-5p	0.00128062	41.2306	13.2822	32.0479	67.5865
dme-miR-4954-3p	0.00130988	303.339	414.755	275.771	478.861
bmo-miR-2821	0.00131121	81.4831	38.1894	16.7595	83.3848
api-miR-210	0.00131739	127.497	137.003	302.028	106.458
tca-miR-3826-5p	0.00133422	222.473	59.8546	203.421	198.111
dme-miR-991-5p	0.00137148	169.552	165.64	145.863	38.55
bmo-miR-3365	0.00143433	199.754	286.493	267.547	70.0396
bmo-miR-11*	0.0015988	100.529	356.577	133.826	161.536
dme-miR-3641-5p	0.00160008	158.596	222.985	141.8	244.96
aae-miR-309b*	0.00162601	40.4389	64.8384	337.346	81.6658
bmo-miR-306a*	0.00168431	229.078	65.5199	27.2248	58.7803
ame-miR-2788	0.00169093	20.0983	30.8423	387.922	0.475689
bmo-miR-3407	0.00170177	141.457	61.6161	137.758	134.245
ame-miR-3740	0.00170197	209.475	106.206	341.028	134.5
bmo-miR-2814	0.00170407	49.7033	37.2215	154.565	261.495
bmo-miR-2808d	0.00185768	200.976	171.959	137.933	334.905
dme-miR-274-5p	0.00187754	114.396	384.476	182.652	103.382
tca-miR-3870-5p	0.00189243	66.6182	51.731	271.939	167.396
ame-miR-3746	0.00192436	300.954	223.18	428.197	456.204
bmo-miR-989	0.00195329	44.8126	46.0233	178.609	70.835
tca-miR-3892-3p	0.00195476	269.643	61.5071	109.426	124.223
tca-miR-3893-3p	0.00204941	8.70419	38.6511	21.7965	42.8898
dme-miR-278-5p	0.00221448	275.131	382.773	167.276	450.019
dme-miR-2493-3p	0.0022364	231.577	141.356	124.829	261.994
dme-bantam-3p	0.00250686	0.0170941	22.349	171.5	0.0149756
tca-miR-3900-3p	0.00266077	21.1296	101.403	76.0025	34.3228
dpu-miR-92	0.00269333	47.025	130.957	287.215	22.5869
bmo-let-7*	0.00272517	298.223	162.597	250.324	80.5786
bmo-miR-2839*	0.00273799	206.583	50.8812	58.4502	82.3713
tca-miR-9c-5p	0.00278262	72.9831	38.199	57.0891	139.581
der-miR-312	0.00279462	63.8213	16.4027	17.0575	42.9954
tca-miR-2944b-3p	0.00279706	4.6398	16.9514	8.91491	54.6817
tca-miR-279d-3p	0.00286097	210.608	75.1689	91.3487	28.8294
dme-miR-190-3p	0.00290676	155.224	45.7086	93.0589	20.2949
tca-miR-3855-5p	0.0029169	29.3476	38.6691	57.015	85.3483
tca-miR-3860-5p	0.00299159	8.7351	46.8471	29.5104	24.3223
bmo-miR-2825	0.00299773	78.8883	219.572	123.262	181.662
ame-miR-79	0.00303475	235.486	184.252	175.418	74.5379
dme-miR-2490-5p	0.00315995	29.4993	24.9142	24.184	0.0150886
dme-miR-79-3p	0.00327248	334.41	229.987	212.894	88.9639
bmo-miR-2788	0.00334585	34.8068	28.9844	81.4281	77.1982
dsi-miR-961	0.00335698	0.0178239	0.00591407	10.3875	80.2133
api-miR-7	0.00368467	46.5492	31.4531	114.259	33.4643
aae-miR-210	0.00376274	199.519	219.823	329.097	194.996
ame-miR-3763	0.00390917	32.9134	61.1495	122.246	39.5053
dme-miR-7-5p	0.00394255	40.1806	44.1088	136.075	20.6441
cqu-miR-2941-1*	0.00398434	51.7685	45.2072	90.0223	114.465
bmo-miR-306a	0.00398445	197.692	84.1581	69.4162	48.0852
dps-miR-2567a*	0.0040986	71.8143	156.947	108.457	138.053
tca-miR-3808-5p	0.00412161	14.3681	40.7965	48.2761	44.1096
tca-miR-29-3p	0.00420527	14.2951	77.7336	11.9	16.7194
tca-miR-193-5p	0.00432156	79.3257	136.036	153.983	238.341
tca-miR-3477-5p	0.00433263	162.248	154.395	204.964	86.2495
aae-miR-989	0.00440162	14.7014	24.651	88.5014	17.4776
bmo-miR-745	0.00453637	230.508	51.578	66.8086	167.279
tca-miR-3840-3p	0.00456298	26.8409	45.5787	22.9636	52.401
dme-miR-100-3p	0.00482022	139.102	32.4794	12.1411	81.5787
dmo-miR-316	0.00497706	41.4933	73.7928	187.077	73.1533
cqu-miR-210	0.00500395	91.4144	78.6992	274.384	93.1499
tca-miR-3879-5p	0.00500505	171.909	218.303	137.732	273.45
dsi-miR-983	0.00505264	8.03217	10.5172	29.49	0.0158575
tca-miR-12-5p	0.00507233	78.3122	91.1795	184.137	40.3726
bmo-miR-929*	0.00512389	115.248	203.626	215.525	279.975
tca-miR-3895-3p	0.00523254	20.7837	54.0458	18.511	6.42581
api-miR-3015b	0.00529845	162.713	44.9007	44.0189	77.6839
tca-miR-3817-5p	0.00539626	87.1083	47.7304	84.6701	159.316
ame-miR-3730	0.00557081	311.361	170.97	307.245	262.06
dps-miR-190	0.0056052	128.661	25.1082	82.1096	2.20791
cqu-miR-279*	0.00562596	44.9653	5.39846	14.1654	68.5972
dme-miR-4951-3p	0.00563454	27.2447	14.5704	44.845	36.526
cqu-miR-283	0.00570145	284.705	163.759	161.187	216.995
dme-miR-3642-5p	0.00575802	98.0876	174.838	82.4764	45.1179
tca-miR-3898-5p	0.00587245	101.979	61.1919	37.2504	52.6095
dme-miR-193-5p	0.00595258	230.801	54.6731	48.5542	324.225
dme-miR-966-5p	0.00599764	175.23	112.916	113.02	342.227
bmo-miR-2760	0.00603604	10.098	0.00639342	9.04257	33.0966
tca-miR-1000-5p	0.00655056	55.7986	102.185	122.951	77.5734
aga-miR-87	0.00681385	18.0267	9.41249	97.877	13.987
dps-miR-311*	0.00683086	86.5284	42.5344	59.669	90.1267
bmo-miR-3203	0.00717375	57.0512	100.989	37.6258	25.9393
bmo-miR-2856*	0.007241	200.778	90.1244	171.657	285.041
bmo-miR-2843	0.00728356	17.8488	30.747	109.124	60.53
dme-miR-318-5p	0.00735203	246.76	413.743	228.432	192.762
ame-miR-3736	0.00764292	119.063	93.2394	379.453	51.4166
tca-miR-3859-3p	0.00769317	83.2295	45.7652	56.7919	105.068
nvi-miR-190	0.00770293	117.837	127.122	167.633	49.6508
tca-miR-3836b-3p	0.0077042	94.9633	15.6238	13.4787	78.5877
dme-miR-281-3p	0.00783425	247.242	52.9822	106.452	143.148
bmo-miR-2803	0.00786317	28.8832	410.805	67.2474	5.94864
bmo-miR-2857	0.00807978	20.0833	52.5223	61.2218	55.2846
aae-miR-252*	0.00813348	32.6853	51.3094	123.605	22.1307
cqu-bantam*	0.00814695	18.8918	17.4877	343.661	21.2188
bmo-miR-2733a*	0.0081906	104.36	244.424	150.779	86.5567
dgr-miR-284	0.00820348	1.65763	21.1889	20.1629	0.0167892
ame-miR-2796	0.00831244	83.2425	64.2016	34.2972	48.5798
dme-miR-958-5p	0.00836241	138.048	35.3663	48.9583	40.0308
dme-miR-1001-3p	0.00853069	12.0072	54.5269	5.51442	0.0699261
dme-miR-316-5p	0.00877462	32.3077	149.693	42.7197	4.29773
aae-miR-277*	0.009328	5.25877	4.01425	27.649	0.082388
dme-miR-989-3p	0.00938194	12.2064	11.1068	53.6863	22.5379
tca-miR-309a-3p	0.0093908	3.50457	30.1132	0.0351075	0.0114998
tca-miR-3804a-5p	0.00947623	141.218	210.001	155.289	81.0163
api-miR-3017a	0.00954202	142.607	55.6672	73.7464	56.293
tca-miR-190-5p	0.00960238	100.918	94.5048	159.994	59.3926
tca-miR-2944c-5p	0.00973329	36.43	23.4912	35.1577	73.2338
aae-miR-92b	0.00986911	29.0528	39.5152	119.103	32.7711
dwi-miR-276b*	0.00988611	71.668	61.6982	55.3877	26.0934
cqu-miR-252*	0.00989399	44.3721	47.082	101.415	25.2338
